# Supplementary material for: Divergent Amplification of Y-Linked Dosage-Sensitive Genes Triggers Regulatory Mismatch Underlying Cattle–Yak Male Sterility
Source: Biomolecules. 2026 Mar 21;16(3):471. doi: 10.3390/biom16030471 (PMC13024182; doi:10.3390/biom16030471)
Supplement: Supplementary file 1 [file biomolecules-16-00471-s001.zip]

Archive with 2 entries (2 files):
- 20260226-YakY-Supp2.xlsx
- biomolecules-4172737-supplementary.pdf
