# Supplementary material for: Divergent Amplification of Y-Linked Dosage-Sensitive Genes Triggers Regulatory Mismatch Underlying Cattle–Yak Male Sterility
Source: Biomolecules. 2026 Mar 21;16(3):471. doi: 10.3390/biom16030471 (PMC13024182; doi:10.3390/biom16030471)
Supplement: Supplementary file 1 [file biomolecules-16-00471-s001.zip › 20260226-YakY-Supp2.xlsx]

## Sheet: Supp Data S1
Supplementary Data S1：Overview of Assemblies
Name	Breed	Sequencing tech	contig N50 (Mb)	Location	Ref
Maiwa_MVY	Maiwa Yak	Pacbio	36.12		This study
DYXZ92	Gaoshan yak	HiFi	73.03	Jomda County, Changdu, Tibet, China	Evolutionary origin of genomic structural variations in domestic yaks
DYPK16	Pakistan yak	ONT	51.57	Gilgit, Pakistan	Evolutionary origin of genomic structural variations in domestic yaks
DYQH13	Huanhu yak	ONT	32.5	Gangca County, Qinghai, China	Evolutionary origin of genomic structural variations in domestic yaks
DYXJ17	Bazhou yak	ONT	35.63	Bayingol Mongolian Autonomous Prefecture, Xinjiang, China	Evolutionary origin of genomic structural variations in domestic yaks
DYXZ30	Pali yak	ONT	69.4	Yadong County, Tibet, China	Evolutionary origin of genomic structural variations in domestic yaks

## Sheet: Supp Data S2
	Supplementary Data S2.Datasets for braker3 gene annotation: transcriptome and proteome evidences
	Subject	Types	Species	Tissues	Accession ID
	Yak	Protein	cattle	/	GCF_002263795.3_ARS-UCD2.0
			human	/	GCF_000001405.40_GRCh38.p14
			mouse	/	GCF_000001635.27_GRCm39
			OrthoDB v12 Vertebrata	/	/
		NGS	Yak	Liver	Data generated in our laboratory, currently unpublished.
		RNA-seq	Yak	Lung	Data generated in our laboratory, currently unpublished.
			Yak	Spleen	Data generated in our laboratory, currently unpublished.
			Yak	Muscle	Data generated in our laboratory, currently unpublished.
			Yak	Small intestine	Data generated in our laboratory, currently unpublished.
			Yak	Testis	Data generated in our laboratory, currently unpublished.
			Yak	Testis	SRR18577916 [1]
			Yak	Testis	SRR18577917 [1]
			Yak	Testis	SRR18577918 [1]
		Full-length RNA-seq	Yak	Testis	SRR27376324 [2]
			Yak	Testis	SRR27376327 [2]
			Yak	Testis	SRR27376330 [2]
			Yak	Testis	SRR27376333 [2]
	Cattle	Protein	cattle	/	GCF_002263795.3_ARS-UCD2.0
			human	/	GCF_000001405.40_GRCh38.p14
			mouse	/	GCF_000001635.27_GRCm39
			OrthoDB v12 Vertebrata	/	/
		RNA-seq	Cattle	Liver	SRR3176171 [3]
			Cattle	Lung	SRR5190376 [4]
			Cattle	Spleen	SRR8712464 [5]
			Cattle	Muscle	SRR5190375 [5]
			Cattle	Small intestine	SRR24823525 [6]
			Cattle	Mature Testis	SRR10123382 [7]
			Cattle	Mature Testis	SRR10123383 [7]
			Cattle	Mature Testis	SRR10123384 [7]
	References
	1	La Y, Ma X, Bao P, Chu M, Yan P, Liang C, et al. Genome-wide Landscape of mRNAs, lncRNAs, and circRNAs during Testicular Development of Yak. Int J Mol Sci. 2023;24(5):4420.
	2	Wang X, Guo S, Xiong L, Wu X, Bao P, Kang Y, et al. Complete characterization of the yak testicular development using accurate full-length transcriptome sequencing. Int J Biol Macromol. 2024;271:132400.
	3	Pareek CS, Sachajko M, Jaskowski JM, Herudzinska M, Skowronski M, Domagalski K, et al. Comparative analysis of the liver transcriptome among cattle breeds using RNA-seq. Veterinary Sciences. 2019;6(2):36.
	4	Tang Q, Gu Y, Zhou X, Jin L, Guan J, Liu R, et al. Comparative transcriptomics of 5 high-altitude vertebrates and their low-altitude relatives. Gigascience. 2017;6(12):gix105.
	5	Chen Y, Zeng B, Shi P, Xiao H, Chen S. Comparative analysis of the Liver and Spleen transcriptomes between Holstein and Yunnan humped cattle. Animals. 2019;9(8):527.
	6	Gao Y, Liu GE, Ma L, Fang L, Li C-j, VI RLB. Transcriptomic profiling of gastrointestinal tracts in dairy cattle during lactation reveals molecular adaptations for milk synthesis. Journal of Advanced Research. 2025;71:67-80.
	7	Fang X, Qin L, Yu H, Jiang P, Xia L, Gao Z, et al. Comprehensive analysis of miRNAs and target mRNAs between immature and mature testis tissue in Chinese red Steppes Cattle. Animals. 2021;11(11):3024.

## Sheet: Supp Data S3
Supplementary Data S3.Sample and source information of third-generation sequencing data
Number	type	Sample Name	Sex	Species	Acession ID	Downloaded Size (Gb)	Reference	Sequencing Tech	Downloaded Size (Gb)
1	genomic	DYNP09	Female	Domestic Yak	CRR728276	129737498514	10.1038/s41467-023-41220-x	Nanopore	129737498514
2	genomic	DYXZ92	Male		CRR730502, CRR730503, CRR730504	80629507609	10.1038/s41467-023-41220-x	PacBio (HiFi)	80629507609
3	genomic	NWIPB_DYAK_1.0	Male		SRR20279828	131232984064	10.1038/s41467-022-32164-9	Nanopore	131232984064
4	genomic	Maiwa_STV1.0_1	Male		/	173442083029	jiangyak data,154349	PacBio (non-HiFi)	173442083029
5	genomic	Maiwa_STV1.0_2	Male		/	165521034579	jiangyak data,024914	PacBio (non-HiFi)	165521034579
6	genomic	BosGru_PB_v1.0	Female		SRR14688207	184578280461	10.1111/1755-0998.13236	PacBio (non-HiFi)	184578280461
7	genomic	DWZxEVO	Female	Cattle	ERR12522413	139143231928	10.1101/2024.02.02.578587	PacBio	139143231928
8	genomic	GIRxSIM	Female		ERR12522412	89442884125	10.1101/2024.02.02.578587	PacBio	89442884125
9	genomic	RGVxSIM	Male		ERR12522414	140137834119	10.1101/2024.02.02.578587	PacBio	140137834119
10	genomic	Braunvieh	Male		ERR12522411	156303622618	10.1101/2024.02.02.578587	PacBio	156303622618
11	genomic	YAU_Btau_1.0	Male		SRR24831389	29656383796	10.1038/s41597-024-03066-w	PacBio	29656383796
Total Data:						1419825344842			1419825344842

## Sheet: Supp Data S4
Supplementary Data S4: statistics of subreads from Pacbio Sequel II
Sample	Subreads base(G)	Subreads number	Average subreads length	N50
qh306	338.96	17313711	19578	28993

## Sheet: Supp Data S5
Supplementary Data S5.Cytogenetic evaluation of Y chromosome size				Sample size = 64					Sample size = 20
Chromosome	ID	Length	Ratio (%)	Mean absolute length	standard errors	Mean relative length (correct)	Difference (Genome - Cyto.) (%)		Mean absolute length	standard errors	Mean relative length	Difference (Genome - Cyto.) (%)
1	CM016690.1	172394104	6.07182	5.79	0.05	5.68037	0.391451		6.12	0.09	5.55052	0.521303
2	CM016691.1	150292554	5.29339	5.18	0.05	5.08192	0.211471		5.87	0.08	5.32378	-0.0303897
3	CM016692.1	132314468	4.66019	5.08	0.05	4.98381	-0.323621		5.73	0.08	5.19681	-0.536616
4	CM016693.1	130906049	4.61059	4.97	0.05	4.8759	-0.265309		5.46	0.07	4.95193	-0.341345
5	CM016694.1	129744616	4.56968	4.79	0.04	4.6993	-0.129623		5.25	0.08	4.76147	-0.191793
6	CM016695.1	128857574	4.53844	4.65	0.001	4.56195	-0.0235162		5.17	0.05	4.68892	-0.150479
7	CM016696.1	124231334	4.3755	4.56	0.05	4.47366	-0.0981591		4.82	0.05	4.37149	0.00401367
8	CM016697.1	120916904	4.25876	4.4	0.05	4.31669	-0.0579248		4.75	0.07	4.308	-0.0492362
9	CM016698.1	118901860	4.18779	4.25	0.05	4.16953	0.018264		4.62	0.11	4.1901	-0.00230404
10	CM016699.1	114386978	4.02878	4.13	0.05	4.0518	-0.0230249		4.46	0.09	4.04498	-0.0162092
11	CM016700.1	96155913	3.38667	3.99	0.1	3.91445	-0.527784		4.15	0.08	3.76383	-0.377164
12	CM016701.1	92118950	3.24448	3.8	0.001	3.72805	-0.483566		3.94	0.09	3.57337	-0.328889
13	CM016702.1	90184876	3.17636	3.62	0.05	3.55146	-0.375094		3.83	0.07	3.47361	-0.297244
14	CM016703.1	89190698	3.14135	3.45	0.05	3.38468	-0.243328		3.68	0.08	3.33757	-0.196218
15	CM016704.1	85772466	3.02096	3.3	0.05	3.23752	-0.21656		3.55	0.05	3.21966	-0.198707
16	CM016705.1	81269117	2.86235	3.14	0.05	3.08055	-0.2182		3.38	0.05	3.06548	-0.203136
17	CM016706.1	77378949	2.72533	2.97	0.05	2.91376	-0.188433		3.15	0.06	2.85688	-0.131553
18	CM016707.1	75871366	2.67223	2.76	0.001	2.70774	-0.0355073		2.97	0.06	2.69363	-0.0214
19	CM016708.1	72317570	2.54707	2.61	0.05	2.56058	-0.0135143		2.83	0.05	2.56666	-0.0195941
20	CM016709.1	71407976	2.51503	2.46	0.001	2.41342	0.101609		2.65	0.06	2.40341	0.11162
21	CM016710.1	68964392	2.42897	2.36	0.001	2.31531	0.113651		2.48	0.09	2.24923	0.179737
22	CM016711.1	66286744	2.33466	2.2	0.05	2.15834	0.176313		2.34	0.06	2.12226	0.212401
23	CM016712.1	60845766	2.14302	2.05	0.05	2.01118	0.131839		2.19	0.05	1.98621	0.156809
24	CM016713.1	57701545	2.03228	1.9	0.05	1.86402	0.168257		1.99	0.05	1.80482	0.227457
25	CM016714.1	57396858	2.02155	1.75	0.05	1.71686	0.304686		1.82	0.05	1.65064	0.370907
26	CM016716.1	50808821	1.78952	1.6	0.05	1.5697	0.219811		1.7	0.08	1.54181	0.247706
27	CM016717.1	49703996	1.7506	1.43	0.05	1.40292	0.34768		1.56	0.05	1.41484	0.335766
28	CM016715.1	48019877	1.69129	1.3	0.05	1.27539	0.415903		1.46	0.04	1.32414	0.367145
29	CM016718.1	46153303	1.62555	1.18	0.05	1.15766	0.467889		1.24	0.05	1.12461	0.500931
X	CM016719.1	136336377	4.80185	4.72	0.05	4.63063	0.171217		4.96	0.07	4.49846	0.303388
Y	DYY_1.0	42417349	1.49396	1.54	0.05	1.51084	-0.0168773		2.14	0.07	1.94087	-0.446904
Total		2839249350		101.93		100			110.26		100

## Sheet: Supp Data S6
Supplementary Data S6. Summary of gene transfer status from cattle to yak
description	cattle	yak
A-kinase anchoring protein 17A	1	1
acetylserotonin O-methyltransferase-like	1	1
ADP/ATP translocase 3	1	1
allergen Bos d 2	1	1
allergen Bos d 2-like	1	1
amelogenin%2C Y isoform	1	1
anosmin 1	1	1
arylsulfatase D	1	1
arylsulfatase family member H	1	1
arylsulfatase L	1	1
CD99 molecule	1	1
colony stimulating factor 2 receptor subunit alpha	1	1
cytokine receptor like factor 2	1	1
DEAD (Asp-Glu-Ala-Asp) box polypeptide 3%2C Y-linked	1	1
dehydrogenase/reductase X-linked	1	1
deoxyuridine 5'-triphosphate nucleotidohydrolase%2C mitochondrial pseudogene	1	1
etoposide-induced protein 2.4 homolog	11	3
eukaryotic translation initiation factor 1A%2C X-chromosomal-like	1	1
eukaryotic translation initiation factor 1A%2C Y-linked	1	1
eukaryotic translation initiation factor 2 subunit 3%2C Y-linked-like	1	1
G protein-coupled receptor 143	1	1
gamma-taxilin-like	1	1
glycogenin 2	1	1
heat shock transcription factor%2C Y linked 2-like	1	1
heat shock transcription factor%2C Y-linked 2	1	1
heat shock transcription factor%2C Y-linked-like	41	41
interleukin 3 receptor subunit alpha	1	1
large ribosomal subunit protein eL31-like	1	1
large ribosomal subunit protein uL23-like	1	0
lysine-specific demethylase 6A-like	1	1
major allergen BDA20	1	1
matrix remodeling associated 5	1	1
melanoma antigen preferentially expressed in tumors-like	31	22
microRNA mir-584-8	1	1
neuroligin 4 X-linked	1	1
neuronal membrane glycoprotein M6-b-like	1	1
odorant-binding protein	1	1
odorant-binding protein-like	3	3
olfactory receptor 4C3D-like	2	2
olfactory receptor 4C6-like	1	1
oral-facial-digital syndrome 1 Y-linked	1	1
P2Y purinoceptor 8-like	1	1
patatin like phospholipase domain containing 4	1	1
phosphatidylinositol-specific phospholipase C%2C X domain containing 1	1	1
PI-PLC X domain-containing protein 1-like	1	1
preferentially expressed antigen in melanoma	2	1
probable bifunctional dTTP/UTP pyrophosphatase/methyltransferase protein	1	1
proteasome subunit beta type-6-like	1	1
protein kinase cAMP-dependent X-linked catalytic subunit	1	1
protein Shroom2-like	4	4
pseudouridine 5'-phosphatase	1	1
putative GTP-binding protein 6	1	1
RNA binding motif protein%2C Y-linked	1	0
RNA-binding motif protein%2C X chromosome-like	10	3
serine/threonine-protein phosphatase 2A regulatory subunit B'' subunit beta	1	1
sex determining region Y	1	1
short stature homeobox protein	1	1
small nucleolar RNA U109	1	1
steroid sulfatase	1	1
testis specific protein%2C Y-linked 1	1	1
testis-specific Y-encoded protein 1	2	2
testis-specific Y-encoded protein 1-like	80	49
testis-specific Y-encoded protein 3-like	33	29
transducin beta like 1 X-linked	1	1
transfer RNA cysteine (anticodon ACA)	3	3
transfer RNA cysteine (anticodon GCA)	2	2
transfer RNA glutamic acid (anticodon UUC)	1	1
transfer RNA tryptophan (anticodon CCA)	1	1
transfer RNA tyrosine (anticodon AUA)	1	1
transfer RNA valine (anticodon CAC)	1	1
TSPY-M2 pseudogene	1	1
U6 spliceosomal RNA	5	5
ubiquitin conjugating enzyme E2 D3 pseudogene	1	1
ubiquitin specific peptidase 9%2C Y-linked	1	1
ubiquitin-like modifier-activating enzyme 1	4	1
uncharacterized LOC100847628	1	1
uncharacterized LOC101902122	1	1
uncharacterized LOC101902149	1	1
uncharacterized LOC104969972	1	1
uncharacterized LOC104970644	1	1
uncharacterized LOC104970645	1	1
uncharacterized LOC112445918	1	1
uncharacterized LOC132344370	1	1
uncharacterized LOC132344372	1	1
uncharacterized LOC132344373	1	1
uncharacterized LOC132344458	1	1
uncharacterized LOC132344464	1	1
uncharacterized LOC132344465	1	1
uncharacterized LOC132344516	1	1
uncharacterized LOC132344542	1	1
uncharacterized LOC132344543	1	1
uncharacterized LOC132344546	1	1
uncharacterized LOC132344547	1	1
uncharacterized LOC132344548	1	1
uncharacterized LOC132344549	1	1
uncharacterized LOC132344569	1	1
uncharacterized LOC132344570	1	1
uncharacterized LOC132344651	1	1
uncharacterized LOC132344709	1	1
uncharacterized LOC132344720	1	1
Xg glycoprotein	1	1
Y-linked oral-facial-digital syndrome 1 pseudogene	1	1
zinc finger (CCCH type)%2C RNA-binding motif and serine/arginine rich 2	1	1
zinc finger BED-type containing 1	1	1
zinc finger protein 280A-like	16	16
zinc finger protein 280B-like	41	37
zinc finger protein%2C Y-linked	1	1
			transferring ratio
Sum	380	311	0.818421

## Sheet: Supp Data S7
Supplementary Data S7. Mapping between Gene Names and Descriptions.
Gene Name	Description
TSPY1	testis specific protein, Y-linked 1
TSPY1	testis-specific Y-encoded protein 1
TSPY1	testis-specific Y-encoded protein 1-like
RBMY	RNA-binding motif protein, X chromosome-like
RBMY	RNA binding motif protein, Y-linked
RBMY	RNA-binding motif protein, X chromosome
HSFY	heat shock transcription factor, Y-linked-like
HSFY	heat shock transcription factor, Y-linked
HSFY2	heat shock transcription factor, Y-linked 2
HSFY2	heat shock transcription factor, Y linked 2-like
PRAME	melanoma antigen preferentially expressed in tumors-like
PRAME	preferentially expressed antigen in melanoma
PRAME	Melanoma antigen preferentially expressed in tumors (ECO:0000305)
TSPY3	testis-specific Y-encoded protein 3-like
TSPY3	testis-specific Y-encoded protein 3
ZNF280B	zinc finger protein 280B-like
ZNF280B	zinc finger protein 280B
ZNF280A	zinc finger protein 280A-like
ZNF280A	zinc finger protein 280A
TSPY	Testis-specific Y-encoded protein 9 (ECO:0000305)
TSPY	Testis-specific Y-encoded protein 2
TSPY	testis-specific Y-encoded protein 3-like
TSPY	testis-specific Y-encoded protein 3
TSPY	testis specific protein, Y-linked 1
TSPY	testis-specific Y-encoded protein 1
TSPY	testis-specific Y-encoded protein 1-like
